# Supplementary material for: Eukaryotic Protein Kinases (ePKs) of the Helminth Parasite Schistosoma mansoni
Source: BMC Genomics. 2011 May 6;12:215. doi: 10.1186/1471-2164-12-215 (PMC3117856; doi:10.1186/1471-2164-12-215)
Supplement: Additional file 1 — Eukaryotic protein kinases of Schistosoma mansoni. [file 1471-2164-12-215-S1.XLS]

## Sheet: Plan1
Additional file 1: Eukaryotic Protein kinases of Schistosoma mansoni. The table shows all eukariotic protein kinases identified with the HMM model.
Identifiers			Kinase Classification				Sequence Domain	Evidence		Substitutions in essential residues in the catalitic domain
Scaffold	Protein accession	Accession Number	Kinase type	Group	Family	Subfamily	Pfam Domain	Experimental	Predicted	K - Sudomain II	DxxxxN - Subdomain VIb	DFG - Subdomain VII
Smp_scaff000254	Smp_162120		Serine/Threonine Kinase	AGC	AKT		PF00069,PF00169,PF00287,PF00462		PMID: 19606141
Smp_scaff000073	Smp_139800	C4Q651	Serine/Threonine Kinase	AGC	DMPK	Unknown	PF00069		PMID: 19606141
Smp_scaff000143	Smp_151140	C4QBV4	Serine/Threonine Kinase	AGC	DMPK	Unknown	PF00069,PF00241,PF00433		PMID: 19606141
Smp_scaff000126	Smp_148690	C4QAK2	Serine/Threonine Kinase	AGC	DMPK	Unknown	PF00069		PMID: 19606141
Smp_scaff000216	Smp_158560.1	C4QFG2	Serine/Threonine Kinase	AGC	DMPK	GEK	PF00069,PF00130,PF00433,PF00780,PF01753		PMID: 19606141
Smp_scaff000216	Smp_158560.2	C4QFG3	Serine/Threonine Kinase	AGC	DMPK	GEK	PF00069,PF00130,PF00433,PF00780		PMID: 19606141
Smp_scaff000221	Smp_159010.1	C4QFM2	Serine/Threonine Kinase	AGC	GRK	BARK	PF00069,PF00169,PF00615,PF02374		PMID: 19606141
Smp_scaff000221	Smp_159010.2	C4QFM3	Serine/Threonine Kinase	AGC	GRK	BARK	PF00069,PF00169,PF00615		PMID: 19606141
Smp_scaff000004	Smp_123640	C4PXR1	Serine/Threonine Kinase	AGC	GRK	GRK	PF00069,PF00615		PMID: 19606141
Smp_scaff012279	Smp_188260	C4QSD6	Serine/Threonine Kinase	AGC	MAST		PF00069		PMID: 19606141
Smp_scaff000589	Smp_174820	C4QMN8	Serine/Threonine Kinase	AGC	MAST	MASTL	PF00069		PMID: 19606141
Smp_scaff001962	Smp_103570	C4QPL6	Serine/Threonine Kinase	AGC	NDR		PF00069,PF00433		PMID: 19606141
Smp_scaff000201	Smp_157890	C4QF36	Serine/Threonine Kinase	AGC	NDR		PF00069		PMID: 19606141
Smp_scaff000428	Smp_171920	C4QLM9	Serine/Threonine Kinase	AGC	NDR		PF00069,PF00433		PMID: 19606141
Smp_scaff000558	Smp_094250	C4QMA7	Serine/Threonine Kinase	AGC	PDK1		PF00069		PMID: 19606141
Smp_scaff000306	Smp_080770	C4QIX9	Serine/Threonine Kinase	AGC	PKA		PF00069,PF00433		PMID: 19606141
Smp_scaff000379	Smp_085690	C4QKC5	Serine/Threonine Kinase	AGC	PKA		PF00069		PMID: 19606141
Smp_scaff000120	Smp_147450	C4Q9X9	Serine/Threonine Kinase	AGC	PKA		PF00069		PMID: 19606141	R
Smp_scaff000152	Smp_152330	C4QCG6	Serine/Threonine Kinase	AGC	PKA		PF00069	PMID: 19707280	PMID: 19606141
Smp_scaff019020	Smp_194610	C4QUF9	Serine/Threonine Kinase	AGC	PKA		PF00069		PMID: 19606141
Smp_scaff000019	Smp_128480	C4Q069	Serine/Threonine Kinase	AGC	PKC	Alpha	PF00069,PF00130,PF00168,PF00433	PMID: 19394337	PMID: 19606141
Smp_scaff000618	Smp_176360	C4QNB8	Serine/Threonine Kinase	AGC	PKC	Alpha	PF00069,PF00130,PF00168,PF00433	PMID: 16713993	PMID: 19606141
Smp_scaff000032	Smp_131700	C4Q1W2	Serine/Threonine Kinase	AGC	PKC	Eta	PF00069,PF00130,PF00168,PF00433		PMID: 19606141
Smp_scaff000591	Smp_096310	C4QMS2	Serine/Threonine Kinase	AGC	PKC	Iota	PF00069,PF00130,PF00433,PF00564		PMID: 19606141
Smp_scaff000307	Smp_080860	C4QIZ4	Serine/Threonine Kinase	AGC	PKG		PF00069		PMID: 19606141
Smp_scaff000003	Smp_123290	C4PXH4	Serine/Threonine Kinase	AGC	PKG		PF00027,PF00069		PMID: 19606141
Smp_scaff000143	Smp_151100	C4QBU8	Serine/Threonine Kinase	AGC	PKG		PF00027,PF00069		PMID: 19606141
Smp_scaff000378	Smp_168670	C4QKB7	Serine/Threonine Kinase	AGC	PKG		PF00027,PF00069,PF00433		PMID: 19606141
Smp_scaff000243	Smp_160760	C4QGF2	Serine/Threonine Kinase	AGC	PKN		PF00069,PF00433,PF02185		PMID: 19606141
Smp_scaff001861	Smp_179070	C4QP99	Serine/Threonine Kinase	AGC	RSK		PF00069,PF00433		PMID: 19606141
Smp_scaff000055	Smp_136750	C4Q4I9	Serine/Threonine Kinase	AGC	RSK	p70	PF00069,PF00097,PF00433		PMID: 19606141
Smp_scaff000034	Smp_017900	C4Q1X3	Serine/Threonine Kinase	AGC	RSK	RSK	PF00069,PF00433		PMID: 19606141
Smp_scaff000033	Smp_131930		Serine/Threonine Kinase	AGC	SGK		PF00069,PF00209		PMID: 19606141
Smp_scaff000199	Smp_157370	C4QEX9	Serine/Threonine Kinase	AGC	Unknown		PF00069		PMID: 19606141
Smp_scaff000157	Smp_153170	C4QCW6	Serine/Threonine Kinase	CAMK	Unknown		PF00041,PF00069,PF07679,PF07686		PMID: 19606141
Smp_scaff000199	Smp_065290	C4QEY1	Serine/Threonine Kinase	CAMK	CAMK1		PF00069		PMID: 19606141
Smp_scaff000019	Smp_011660.1	C4Q0A1	Serine/Threonine Kinase	CAMK	CAMK2		PF00069,PF08332		PMID: 19606141
Smp_scaff000019	Smp_011660.2	C4Q0A0	Serine/Threonine Kinase	CAMK	CAMK2		PF00069,PF08332		PMID: 19606141
Smp_scaff000019	Smp_011660.3	C4Q0A2	Serine/Threonine Kinase	CAMK	CAMK2		PF00069,PF08332		PMID: 19606141
Smp_scaff000015	Smp_127060	C4PZN1	Serine/Threonine Kinase	CaMK	CaMKL		PF00069		PMID: 19606141
Smp_scaff000092	Smp_142990	C4Q7J5	Serine/Threonine Kinase	CAMK	CAMKL	AMPK	PF00069,PF01966		PMID: 19606141
Smp_scaff000046	Smp_134910.1	C4Q3K0	Serine/Threonine Kinase	CAMK	CAMKL	BRSK	PF00069		PMID: 19606141
Smp_scaff000046	Smp_134910.2	C4Q3J9	Serine/Threonine Kinase	CAMK	CAMKL	BRSK	PF00069		PMID: 19606141
Smp_scaff000264	Smp_077180	C4QI34	Serine/Threonine Kinase	CAMK	Unknown		PF00069		PMID: 19606141
Smp_scaff000023	Smp_013840	C4Q0V9	Serine/Threonine Kinase	CAMK	CAMKL	MARK	PF00069,PF02149		PMID: 19606141
Smp_scaff000023	Smp_013840.2	C4Q0V8	Serine/Threonine Kinase	CAMK	CAMKL	MARK	PF00069,PF02149		PMID: 19606141
Smp_scaff000024	Smp_014170.1	C4Q0Z5	Serine/Threonine Kinase	CaMK	CaMKL	MARK	PF00069,PF02149		PMID: 19606141
Smp_scaff000024	Smp_014170.2	C4Q0Z4	Serine/Threonine Kinase	CaMK	CaMKL	MARK	PF00069,PF02149		PMID: 19606141
Smp_scaff000253	Smp_162010	C4QH44	Serine/Threonine Kinase	CAMK	CAMKL	MARK	PF00069		PMID: 19606141
Smp_scaff000404	Smp_169900.1	C1M089	Serine/Threonine Kinase	CAMK	CAMKL	MARK	PF00069		PMID: 19606141
Smp_scaff000404	Smp_169900.2	C1M088	Serine/Threonine Kinase	CAMK	CAMKL	MARK	PF00069		PMID: 19606141
Smp_scaff019020	Smp_194640	C4QUG2	Serine/Threonine Kinase	CAMK	CAMKL	MARK	PF00069		PMID: 19606141
Smp_scaff000314	Smp_166150	C4QJ54	Serine/Threonine Kinase	CAMK	CAMKL	MELK	PF00046,PF00069		PMID: 19606141
Smp_scaff000557	Smp_094190	C1M0J5	Serine/Threonine Kinase	CaMK	CAMKL	NIM1	PF00069		PMID: 19606141
Smp_scaff000099	Smp_040190		Serine/Threonine Kinase	CAMK	CAMKL	QIK	PF00069		PMID: 19606141
Smp_scaff000156	Smp_057360	C4QCS3	Serine/Threonine Kinase	CAMK	CAMKL	Unknown	PF00069		PMID: 19606141
Smp_scaff000156	Smp_152930		Serine/Threonine Kinase	CAMK	CAMKL	Unknown	PF00069		PMID: 19606141
Smp_scaff000230	Smp_068990	C4QFW6	Serine/Threonine Kinase	CAMK	CAMKL	SNRK	PF00069		PMID: 19606141
Smp_scaff000032	Smp_131690	C4Q1W1	Serine/Threonine Kinase	CAMK	CASK		PF00069,PF00595,PF00625,PF02696,PF02828,PF07653		PMID: 19606141			GFG
Smp_scaff002008	Smp_181490	C4QQ91	Serine/Threonine Kinase	CAMK	DAPK	DAPK	PF00069		PMID: 19606141
Smp_scaff000035	Smp_018290	C4Q270	Serine/Threonine Kinase	CAMK	DAPK	DRAK	PF00069		PMID: 19606141
Smp_scaff000296	Smp_165210	C4QIQ2	Serine/Threonine Kinase	CAMK	DAPK	DRAK	PF00069		PMID: 19606141
Smp_scaff000433	Smp_172410	C4QLW1	Serine/Threonine Kinase	CAMK	DCAMKL		PF00069		PMID: 19606141
Smp_scaff000140	Smp_053560	C4QBQ2	Serine/Threonine Kinase	CAMK	MAPKAPK		PF00069		PMID: 19606141
Smp_scaff000415	Smp_088920	C4QL26	Serine/Threonine Kinase	CAMK	Unknown		PF00069,PF07679		PMID: 19606141
Smp_scaff019021	Smp_121780	C4QUH2	Serine/Threonine Kinase	CAMK	MLCK		PF00069		PMID: 19606141
Smp_scaff000011	Smp_126240	C4PZ09	Serine/Threonine Kinase	CAMK	MLCK		PF00041,PF00047,PF00069,PF07679,PF07686		PMID: 19606141
Smp_scaff000620	Smp_098840	C4QNC7	Serine/Threonine Kinase	CAMK	PHK		PF00069		PMID: 19606141
Smp_scaff000427	Smp_090890	C4QLK3	Serine/Threonine Kinase	CAMK	PIM		PF00069		PMID: 19606141
Smp_scaff000423	Smp_171370	C4QLD7	Serine/Threonine Kinase	CaMK	RAD53		PF00069,PF00498		PMID: 19606141
Smp_scaff000004	Smp_123480	C4PXN9	Serine/Threonine Kinase	CAMK	Unknown		PF00069		PMID: 19606141
Smp_scaff000051	Smp_136270	C4Q494	Serine/Threonine Kinase	CAMK	Unknown		PF00069		PMID: 19606141
Smp_scaff000265	Smp_164150	C4QIA7	Serine/Threonine Kinase	CK1	CK1		PF00069		PMID: 19606141
Smp_scaff000359	Smp_168120	C4QK25	Serine/Threonine Kinase	CK1	CK1		PF00069,PF00443		PMID: 19606141
Smp_scaff000219	Smp_067810	C4QFJ3	Serine/Threonine Kinase	CK1	CK1	CK1A	PF00069		PMID: 19606141
Smp_scaff019006	Smp_194270	C4QUC5	Serine/Threonine Kinase	CK1	CK1	CK1A	PF00069		PMID: 19606141
Smp_scaff001985	Smp_180400	C1M161	Serine/Threonine Kinase	CK1	CK1	CK1D	PF00069		PMID: 19606141
Smp_scaff000611	Smp_097820	C4QN78	Serine/Threonine Kinase	CK1	TTBK		PF00069		PMID: 19606141
Smp_scaff000039	Smp_133420	C4Q2S4	Serine/Threonine Kinase	CK1	TTBK		PF00069		PMID: 19606141
Smp_scaff000406	Smp_169950	C4QKS4	Serine/Threonine Kinase	CK1	TTBK		PF00069		PMID: 19606141
Smp_scaff000078	Smp_141380	C5J8Z4	Serine/Threonine Kinase	CK1	VRK		PF00069		PMID: 19606141
Smp_scaff000427	Smp_090980	C4QLL5	Serine/Threonine Kinase	CMGC	CDK		PF00069		PMID: 19606141
Smp_scaff000306	Smp_080730	C4QIX6	Serine/Threonine Kinase	CMGC	CDK	CDC2	PF00069		PMID: 19606141
Smp_scaff001978	Smp_103950	C4QPQ5	Serine/Threonine Kinase	CMGC	CDK	CDK10	PF00069		PMID: 19606141
Smp_scaff000463	Smp_172700	C4QLX7	Serine/Threonine Kinase	CMGC	CDK	CDK4	PF00069		PMID: 19606141
Smp_scaff000251	Smp_073340	C4QGY7	Serine/Threonine Kinase	CMGC	CDK	CDK5	PF00069		PMID: 19606141
Smp_scaff000131	Smp_150040.1	C4QB97	Serine/Threonine Kinase	CMGC	CDK	CDK7	PF00069		PMID: 19606141
Smp_scaff000131	Smp_150040.2	C4QB96	Serine/Threonine Kinase	CMGC	CDK	CDK7	PF00069		PMID: 19606141
Smp_scaff000197	Smp_156990	C4QER4	Serine/Threonine Kinase	CMGC	CDK	CDK8	PF00069		PMID: 19606141
Smp_scaff000004	Smp_003000	C4PXL3	Serine/Threonine Kinase	CMGC	CDK	CDK9	PF00069		PMID: 19606141
Smp_scaff000570	Smp_094760	C4QME3	Serine/Threonine Kinase	CMGC	CDK	CDK9	PF00069		PMID: 19606141
Smp_scaff000011	Smp_007510	C4PZ00	Serine/Threonine Kinase	CMGC	CDK	CRK7	PF00069		PMID: 19606141
Smp_scaff000102	Smp_041820	C4Q8L8	Serine/Threonine Kinase	CMGC	CDK	PCTAIRE	PF00069		PMID: 19606141
Smp_scaff000184	Smp_155330	C4QDZ8	Serine/Threonine Kinase	CMGC	CDK	PFTAIRE	PF00069		PMID: 19606141
Smp_scaff000623	Smp_176620	C4QNH3	Serine/Threonine Kinase	CMGC	CDK	PITSLRE	PF00069		PMID: 19606141
Smp_scaff000058	Smp_137370	C4Q4T6	Serine/Threonine Kinase	CMGC	CDK	Unknown	PF00069		PMID: 19606141
Smp_scaff000005	Smp_124130	C4PXX3	Serine/Threonine Kinase	CMGC	CDKL		PF00069		PMID: 19606141
Smp_scaff000199	Smp_157240	C4QEV0	Serine/Threonine Kinase	CMGC	CDKL		PF00069		PMID: 19606141
Smp_scaff000262	Smp_163380	C4QHY2	Serine/Threonine Kinase	CMGC	CDKL		PF00069		PMID: 19606141
Smp_scaff000622	Smp_099030	C4QNE3	Serine/Threonine Kinase	CMGC	CK2		PF00069		PMID: 19606141
Smp_scaff000159	Smp_058620	C4QD33	Serine/Threonine Kinase	CMGC	CLK		PF00069		PMID: 19606141
Smp_scaff000045	Smp_134560	C4Q3G8	Serine/Threonine Kinase	CMGC	CLK		PF00069		PMID: 19606141
Smp_scaff000008	Smp_125270	C4PYJ8	Serine/Threonine Kinase	CMGC	DYRK	DYRK1	PF00069		PMID: 19606141
Smp_scaff000090	Smp_142610	C4Q7E1	Serine/Threonine Kinase	CMGC	DYRK	DYRK1	PF00069		PMID: 19606141
Smp_scaff000021	Smp_129170	C4Q0L1	Serine/Threonine Kinase	CMGC	DYRK	DYRK2	PF00069		PMID: 19606141
Smp_scaff000026	Smp_130250	C4Q1A5	Serine/Threonine Kinase	CMGC	DYRK	DYRK2	PF00069		PMID: 19606141
Smp_scaff000078	Smp_141230	C5J910	Serine/Threonine Kinase	CMGC	DYRK	DYRK2	PF00069		PMID: 19606141
Smp_scaff000140	Smp_150860	C4QBQ9	Serine/Threonine Kinase	CMGC	DYRK	DYRK2	PF00069		PMID: 19606141
Smp_scaff000001	Smp_000720	C4PX43	Serine/Threonine Kinase	CMGC	DYRK	HIPK	PF00069		PMID: 19606141
Smp_scaff000228	Smp_068960.1	C4QFW4	Serine/Threonine Kinase	CMGC	DYRK	PRP4	PF00069		PMID: 19606141
Smp_scaff000228	Smp_068960.2	C4QFW3	Serine/Threonine Kinase	CMGC	DYRK	PRP4	PF00069		PMID: 19606141
Smp_scaff000013	Smp_008260.1	C4PZA7	Serine/Threonine Kinase	CMGC	GSK		PF00069		PMID: 19606141
Smp_scaff000008	Smp_125310	C4PYK5	Serine/Threonine Kinase	CMGC	GSK		PF00069		PMID: 19606141		QxxxxN	VFG
Smp_scaff000187	Smp_155720	C4QE60	Serine/Threonine Kinase	CMGC	GSK		PF00069		PMID: 19606141
Smp_scaff000122	Smp_047900	C4QA64	Serine/Threonine Kinase	CMGC	MAPK	ERK	PF00069		PMID: 19606141
Smp_scaff000086	Smp_142050	C4Q753	Serine/Threonine Kinase	CMGC	MAPK	ERK	PF00069		PMID: 19606141
Smp_scaff000039	Smp_133490	C4Q2Q2	Serine/Threonine Kinase	CMGC	MAPK	ERK7	PF00069		PMID: 19606141
Smp_scaff000039	Smp_133500	C4Q2Q6	Serine/Threonine Kinase	CMGC	MAPK	ERK7	PF00069		PMID: 19606141
Smp_scaff000044	Smp_134260	C4Q3D1	Serine/Threonine Kinase	CMGC	MAPK	ERK7	PF00069		PMID: 19606141
Smp_scaff000431	Smp_172240	C4QLT2	Serine/Threonine Kinase	CMGC	MAPK	JNK	PF00069		PMID: 19606141
Smp_scaff000254	Smp_074080	C4QH78	Serine/Threonine Kinase	CMGC	MAPK	nmo	PF00069		PMID: 19606141
Smp_scaff000076	Smp_140700	C4Q6P4	Serine/Threonine Kinase	CMGC	MAPK	nmo	PF00069		PMID: 19606141
Smp_scaff000038	Smp_133020	C4Q2J7	Serine/Threonine Kinase	CMGC	MAPK	p38	PF00069		PMID: 19606141
Smp_scaff000037	Smp_132890	C4Q2I2	Serine/Threonine Kinase	CMGC	RCK	MAK	PF00069,PF02269		PMID: 19606141
Smp_scaff000102	Smp_041770		Serine/Threonine Kinase	CMGC	SRPK		PF00069		PMID: 19606141	D	IxxxxN	AFG
Smp_scaff000048	Smp_135360	C4Q3P8	Hybrid Protein Kinase	Other	AUR		PF00069		PMID: 19606141
Smp_scaff000257	Smp_162710	C4QHJ1	Hybrid Protein Kinase	Other	AUR		PF00069		PMID: 19606141
Smp_scaff000629	Smp_177120	C4QNM7	Hybrid Protein Kinase	Other	CDC7		PF00069		PMID: 19606141
Smp_scaff000012	Smp_126280.1		Hybrid Protein Kinase	Other	Haspin				PMID: 19606141
Smp_scaff000012	Smp_126280.2		Hybrid Protein Kinase	Other	Haspin				PMID: 19606141
Smp_scaff000406	Smp_169980	C4QKS9	Hybrid Protein Kinase	Other	IRE		PF00069		PMID: 19606141
Smp_scaff000120	Smp_047190	C4Q9Y1	Hybrid Protein Kinase	Other	NAK		PF00069,PF00226		PMID: 19606141
Smp_scaff000012	Smp_126460	C4PZ84	Hybrid Protein Kinase	Other	NAK		PF00069		PMID: 19606141
Smp_scaff000624	Smp_176750	C1M0U5	Hybrid Protein Kinase	Other	NAK		PF00069		PMID: 19606141
Smp_scaff000016	Smp_009800	C4PZT9	Hybrid Protein Kinase	Other	NEK		PF00069		PMID: 19606141
Smp_scaff000612	Smp_097940	C1M0Q3	Hybrid Protein Kinase	Other	NEK		PF00069		PMID: 19606141
Smp_scaff000320	Smp_166540	C4QJA8	Hybrid Protein Kinase	Other	NEK		PF00069		PMID: 19606141
Smp_scaff000629	Smp_176970	C4QNN2	Hybrid Protein Kinase	Other	NEK		PF00069		PMID: 19606141
Smp_scaff001184	Smp_177920	C4QNW5	Hybrid Protein Kinase	Other	NEK		PF00069		PMID: 19606141
Smp_scaff000152	Smp_056390	C4QCH9	Hybrid Protein Kinase	Other	NKF2		PF07714		PMID: 19606141
Smp_scaff000032	Smp_131630	C4Q1V0	Hybrid Protein Kinase	Other	NKF5		PF00069		PMID: 19606141
Smp_scaff000116	Smp_046140	C4Q9L3	Hybrid Protein Kinase	Other	NRBP				PMID: 19606141
Smp_scaff000178	Smp_060940	C1LZD2	Hybrid Protein Kinase	Other	PEK		PF00069,PF01011		PMID: 19606141
Smp_scaff000178	Smp_060940.2	C1LZD1	Hybrid Protein Kinase	Other	PEK		PF00069		PMID: 19606141
Smp_scaff000292	Smp_079390	C4QIL5	Hybrid Protein Kinase	Other	PEK		PF00069		PMID: 19606141
Smp_scaff000079	Smp_141440	C4Q6U9	Hybrid Protein Kinase	Other	PEK		PF00069		PMID: 19606141
Smp_scaff000015	Smp_009600	Q5UES2	Hybrid Protein Kinase	Other	PLK	PLK1	PF00069,PF00659		PMID: 19606141
Smp_scaff000292	Smp_079410	C4QIL8	Hybrid Protein Kinase	Other	PLK	SAK	PF00069		PMID: 19606141
Smp_scaff000006	Smp_124770.1	C4PY86	Hybrid Protein Kinase	Other	Scy1		PF00078		PMID: 19606141
Smp_scaff000013	Smp_126740	C4PZD5	Hybrid Protein Kinase	Other	SCY1		PF00078		PMID: 19606141
Smp_scaff000196	Smp_156890	C4QEQ7	Hybrid Protein Kinase	Other	SCY1		PF00069		PMID: 19606141
Smp_scaff000218	Smp_158720	C1LZL7	Hybrid Protein Kinase	Other	SCY1		PF00069		PMID: 19606141
Smp_scaff000620	Smp_176440	C4QNC4	Hybrid Protein Kinase	Other	SCY1		PF02985		PMID: 19606141
Smp_scaff000006	Smp_124770.2	C4PY85	Hybrid Protein Kinase	Other	Scy2		PF00078		PMID: 19606141
Smp_scaff000068	Smp_139020	C4Q5S4	Hybrid Protein Kinase	Other	TBCK		PF00069,PF00566,PF01733		PMID: 19606141
Smp_scaff000081	Smp_141580	C4Q6W9	Hybrid Protein Kinase	Other	TLK		PF00069		PMID: 19606141
Smp_scaff000425	Smp_171610	C4QLI1	Hybrid Protein Kinase	Other	TTK		PF00069		PMID: 19606141
Smp_scaff000035	Smp_132260	C4Q278	Hybrid Protein Kinase	Other	ULK		PF00069		PMID: 19606141
Smp_scaff000103	Smp_145190	C4Q8U0	Hybrid Protein Kinase	Other	ULK		PF00069		PMID: 19606141
Smp_scaff000160	Smp_153870	C4QD98	Hybrid Protein Kinase	Other	ULK		PF00069		PMID: 19606141
Smp_scaff000199	Smp_157350	C4QEX6	Hybrid Protein Kinase	Other	ULK		PF00069		PMID: 19606141
Smp_scaff000004	Smp_123610	C4PXQ6	Hybrid Protein Kinase	Other	VPS15		PF00400,PF02985		PMID: 19606141
Smp_scaff000348	Smp_167940	C4QJZ8	Hybrid Protein Kinase	Other	Wee		PF00069		PMID: 19606141
Smp_scaff000171	Smp_154440	C4QDK9	Hybrid Protein Kinase	Other	WNK		PF00069,PF00179		PMID: 19606141
Smp_scaff000379	Smp_085680	C4QKC4	Tyrosine Kinase	RGC	RGC		PF00211,PF07714		PMID: 19606141		RxxxxN
Smp_scaff000008	Smp_125450	C4PYI9	Tyrosine Kinase	RGC	RGC		PF00211,PF07714		PMID: 19606141		WxxxxN
Smp_scaff000090	Smp_142620	C4Q7E2	Tyrosine Kinase	RGC	RGC		PF00211,PF01094,PF07714		PMID: 19606141		NxxxxN
Smp_scaff000258	Smp_162800.1	C4QHL3	Serine/Threonine Kinase	STE	STE11	ASK	PF00069		PMID: 19606141
Smp_scaff000258	Smp_162800.2	C4QHL2	Serine/Threonine Kinase	STE	STE11	ASK	PF00069		PMID: 19606141
Smp_scaff000127	Smp_050380	C4QAS5	Serine/Threonine Kinase	STE	STE11	MEKK1	PF00069,PF04434		PMID: 19606141
Smp_scaff000033	Smp_131800	C1LZ70	Serine/Threonine Kinase	STE	STE20	FRAY	PF00069		PMID: 19606141
Smp_scaff000007	Smp_005200	C4PYG4	Serine/Threonine Kinase	STE	STE20	KHS	PF00069		PMID: 19606141
Smp_scaff000073	Smp_139790	C4Q646	Serine/Threonine Kinase	STE	STE20	KHS	PF00069,PF00780		PMID: 19606141
Smp_scaff000263	Smp_163420.1	C4QI16	Serine/Threonine Kinase	STE	STE20	MSN	PF00069,PF00780		PMID: 19606141
Smp_scaff000263	Smp_163420.2	C4QI17	Serine/Threonine Kinase	STE	STE20	MSN	PF00069		PMID: 19606141
Smp_scaff000554	Smp_094090	C4QMA4	Serine/Threonine Kinase	STE	STE20	MST	PF00069		PMID: 19606141
Smp_scaff000194	Smp_064040	C4QEM6	Serine/Threonine Kinase	STE	STE20	PAKA	PF00069,PF00786		PMID: 19606141
Smp_scaff000194	Smp_064040.1	C4QEM7	Serine/Threonine Kinase	STE	STE20	PAKA	PF00069,PF00786		PMID: 19606141
Smp_scaff000181	Smp_155140	C4QDW0	Serine/Threonine Kinase	STE	STE20	PAKA	PF00069,PF00402		PMID: 19606141
Smp_scaff000233	Smp_159730.1	C4QG02	Serine/Threonine Kinase	STE	STE20	PAKA	PF00069,PF00786		PMID: 19606141
Smp_scaff000595	Smp_175160	C4QMV0	Serine/Threonine Kinase	STE	STE20	PAKA	PF00069		PMID: 19606141
Smp_scaff001952	Smp_179800	C4QPJ2	Serine/Threonine Kinase	STE	STE20	PAKA	PF00069		PMID: 19606141
Smp_scaff000133	Smp_150260	C4QBE7	Serine/Threonine Kinase	STE	STE20	SLK	PF00069	PMID: 17651740	PMID: 19606141
Smp_scaff000221	Smp_068060.1	C4QFM7	Serine/Threonine Kinase	STE	STE20	TAO	PF00069		PMID: 19606141
Smp_scaff000221	Smp_068060.2		Serine/Threonine Kinase	STE	STE20	TAO	PF00069		PMID: 19606141
Smp_scaff000221	Smp_068060.3		Serine/Threonine Kinase	STE	STE20	TAO	PF00069		PMID: 19606141
Smp_scaff000595	Smp_096640	C4QMU9	Serine/Threonine Kinase	STE	STE20	YSK	PF00069		PMID: 19606141
Smp_scaff000253	Smp_073490	C4QH49	Serine/Threonine Kinase	STE	STE7		PF00069		PMID: 19606141
Smp_scaff000253	Smp_073510	C4QH25	Serine/Threonine Kinase	STE	STE7		PF00069		PMID: 19606141
Smp_scaff000111	Smp_146290	C4Q987	Serine/Threonine Kinase	STE	STE7		PF00069		PMID: 19606141
Smp_scaff000053	Smp_026510	C4Q4E0	Serine/Threonine Kinase	STE	STE7	MEK1	PF00069		PMID: 19606141
Smp_scaff000147	Smp_151670	C4QC63	Serine/Threonine Kinase	STE	STE7	MEK1	PF00069		PMID: 19606141
Smp_scaff000394	Smp_086690	C4QKL2	Serine/Threonine Kinase	STE	STE7	MEK4	PF00069		PMID: 19606141
Smp_scaff000071	Smp_031940	C4Q5Z0	Serine/Threonine Kinase	STE	STE7	MEK7	PF00069		PMID: 19606141
Smp_scaff000020	Smp_128790	C4Q0E9	Tyrosine Kinase	TK	Abl		PF07714	PMID: 20149792	PMID: 19606141
Smp_scaff000392	Smp_169230	C4QKJ5	Tyrosine Kinase	TK	Abl		PF07714	PMID: 20149792	PMID: 19606141
Smp_scaff000259	Smp_162900	C4QHN9	Tyrosine Kinase	TK	Ack		PF07653,PF07714		PMID: 19606141
Smp_scaff000292	Smp_164930	C4QIK8	Tyrosine Kinase	TK	Ack		PF00786,PF07714		PMID: 19606141
Smp_scaff000540	Smp_093500	C1M0G6	Tyrosine Kinase Receptor	TK	Unknown		PF07714		PMID: 19606141
Smp_scaff000540	Smp_173380	C1M0G9	Tyrosine Kinase Receptor	TK	CCK4	unique	PF00047,PF07679,PF07714		PMID: 19606141
Smp_scaff000008	Smp_125360	C4PYM5	Tyrosine Kinase	TK	Csk		PF00017,PF00018,PF07714		PMID: 19606141
Smp_scaff000552	Smp_093930.2	C4QM95	Tyrosine Kinase Receptor	TK	EGFR		PF00757,PF01030,PF07714		PMID: 19606141
Smp_scaff000154	Smp_152680	C4QCM3	Tyrosine Kinase Receptor	TK	EGFR		PF00757,PF01030,PF07714		PMID: 19606141
Smp_scaff000301	Smp_165470	C4QIV2	Tyrosine Kinase Receptor	TK	EGFR		PF00757,PF01030,PF07714		PMID: 19606141	P
Smp_scaff000552	Smp_173590	C4QM95	Tyrosine Kinase Receptor	TK	EGFR		PF01030,PF07714	PMID: 1501637	PMID: 19606141
Smp_scaff000071	Smp_139480	C4Q5Z3	Tyrosine Kinase Receptor	TK	Eph		PF01404,PF07714		PMID: 19606141
Smp_scaff000059	Smp_137610	C4Q506	Tyrosine Kinase	TK	Fak		PF07714		PMID: 19606141
Smp_scaff000290	Smp_164810	C1LZW6	Tyrosine Kinase	TK	Fer		PF00017,PF07714	PMID: 17588535; PMID: 17350619	PMID: 19606141	V
Smp_scaff000604	Smp_175590	C4QN20	Tyrosine Kinase Receptor	TK	Unknown		PF07714		PMID: 19606141
Smp_scaff000016	Smp_009990	C4PZP6	Tyrosine Kinase Receptor	TK	InsR		PF00757,PF01030,PF07714	PMID: 17181541	PMID: 19606141
Smp_scaff000037	Smp_019790	C4Q2H0	Tyrosine Kinase Receptor	TK	VKR		PF01094,PF07714		PMID: 19606141
Smp_scaff000254	Smp_074030	C4QH77	Tyrosine Kinase Receptor	TK	InsR		PF00757,PF01030,PF07714	PMID: 12554084	PMID: 19606141	S
Smp_scaff000159	Smp_153500	C4QD62	Tyrosine Kinase Receptor	TK	VKR		PF01094,PF07714	PMID: 19461966	PMID: 19606141
Smp_scaff000199	Smp_157300	C4QEV8	Tyrosine Kinase Receptor	TK	Unknown		PF07714		PMID: 19606141
Smp_scaff000054	Smp_136550	C4Q4G0	Tyrosine Kinase Receptor	TK	Musk		PF07714		PMID: 19606141	R
Smp_scaff016496	Smp_118100	C1M2K6	Tyrosine Kinase Receptor	TK	Ror		PF07714		PMID: 19606141
Smp_scaff000193	Smp_156580	C4QEH7	Tyrosine Kinase	TK	Ryk		PF07714		PMID: 19606141
Smp_scaff000019	Smp_011700	C4Q057	Tyrosine Kinase	TK	Sev		PF07714		PMID: 19606141
Smp_scaff000010	Smp_006920	C4PYY1	Tyrosine Kinase	TK	Src		PF00017,PF00018,PF07714		PMID: 19606141
Smp_scaff000144	Smp_054500	C4QBZ9	Tyrosine Kinase	TK	Src		PF00017,PF00018PF07714	PMID: 15555729	PMID: 19606141
Smp_scaff017027	Smp_118490	C1M2L6	Tyrosine Kinase	TK	Src		PF07714		PMID: 19606141
Smp_scaff000020	Smp_128550	C4Q0A7	Tyrosine Kinase	TK	Src		PF07714		PMID: 19606141
Smp_scaff000051	Smp_136300	C4Q4A1	Tyrosine kinase	TK	Src		PF00017,PF00018,PF07714	PMID: 11289068	PMID: 19606141
Smp_scaff000431	Smp_172200	C4QLS5	Tyrosine Kinase	TK	Src		PF00017,PF00018,PF07714		PMID: 19606141
Smp_scaff000056	Smp_027400	C4Q4M0	Tyrosine kinase	TK	SYK		PF00017,PF00023,PF07714		PMID: 19606141
Smp_scaff000129	Smp_149460	C4QAZ7	Tyrosine Kinase	TK	SYK		PF000017,PF07714	PMID: 20169182	PMID: 19606141
Smp_scaff000007	Smp_124850	C4PYF4	Tyrosine Kinase	TK	Tec		PF00017,PF00018,PF00169,PF00779,PF07714		PMID: 19606141
Smp_scaff000046	Smp_134800	C4Q3I4	Tyrosine kinase	TK	TRK		PF07714		PMID: 19606141
Smp_scaff000122	Smp_047870	C4QA62	Hybrid Protein Kinase	TKL	LISK		PF00069		PMID: 19606141
Smp_scaff000122	Smp_047870.2	C4QA61	Hybrid Protein Kinase	TKL	LISK		PF00069		PMID: 19606141
Smp_scaff000020	Smp_128670	C4Q0D2	Hybrid Protein Kinase	TKL	LISK		PF00069		PMID: 19606141
Smp_scaff000095	Smp_143400	C4Q7S8	Hybrid Protein Kinase	TKL	LRRK		PF00023,PF00069,PF00560,PF07714		PMID: 19606141
Smp_scaff000159	Smp_058790	C4QD51	Hybrid Protein Kinase	TKL	MLK		PF00069		PMID: 19606141
Smp_scaff000295	Smp_079760	C4QIN8	Hybrid Protein Kinase	TKL	MLK	ILK	PF00023,PF07714		PMID: 19606141		NxxxxN
Smp_scaff000295	Smp_079760.1	C4QIN9	Hybrid Protein Kinase	TKL	MLK	ILK	PF00023,PF07714		PMID: 19606141
Smp_scaff000008	Smp_125370	C4PYM6	Hybrid Protein Kinase	TKL	MLK	LZK	PF00069		PMID: 19606141
Smp_scaff000622	Smp_176580	C4QNF0	Hybrid Protein Kinase	TKL	MLK	MLK	PF00018,PF00069,PF00786		PMID: 19606141
Smp_scaff000007	Smp_125060	C4PYC9	Hybrid Protein Kinase	TKL	RAF		PF07714		PMID: 19606141
Smp_scaff000087	Smp_037210	C4Q777	Hybrid Protein Kinase	TKL	RAF	KSR	PF07714		PMID: 19606141
Smp_scaff000629	Smp_176990	C4QNN4	Hybrid Protein Kinase	TKL	RAF	RAF	PF00069,PF00130,PF02196		PMID: 19606141
Smp_scaff000006	Smp_124450	C4PY58	Hybrid Protein Kinase	TKL	STKR		PF00069,PF01064,PF07714		PMID: 19606141
Smp_scaff000100	Smp_144390	C4Q8C0	Hybrid Protein Kinase	TKL	STKR		PF00069,PF07714		PMID: 19606141
Smp_scaff000127	Smp_049760	C4QAS8	Hybrid Protein Kinase	TKL	STKR	Type1	PF00069,PF08515	PMID: 9556614	PMID: 19606141
Smp_scaff000540	Smp_173400.2		Hybrid Protein Kinase	TKL	STKR	Type1	PF00069,PF08515		PMID: 19606141
Smp_scaff000299	Smp_080120.1	C4QIS0	Hybrid Protein Kinase	TKL	STKR	Type2	PF00069		PMID: 19606141
Smp_scaff000299	Smp_080120.2	C4QIR9	Hybrid Protein Kinase	TKL	STKR	Type2	PF00069		PMID: 19606141
Smp_scaff000299	Smp_165310		Hybrid Protein Kinase	TKL	STKR	Type2	PF00069	PMID: 16789838	PMID: 19606141
Smp_scaff000276	Smp_078230	C4QID5	Protein Kinase	Unknown	Unknown		PF00027,PF00069		PMID: 19606141
Smp_scaff000017	Smp_127920	C4PZX6	Protein kinase	Unknown	Unknown		PF00027,PF00069		PMID: 19606141
Smp_scaff000071	Smp_139630	C4Q615	Protein kinase	Unknown	Unknown		PF00069		PMID: 19606141
Smp_scaff000220	Smp_158950	C4QFK8	Protein Kinase	Unknown	Unknown		PF00069,PF12330		PMID: 19606141
Smp_scaff000604	Smp_175600	C4QN21	Protein Kinase	Unknown	Unknown		PF07714		PMID: 19606141
